# Supplementary material for: Identification and Quantification of Key Phytochemicals, Phytohormones, and Antioxidant Properties in Coccinia grandis during Fruit Ripening
Source: Antioxidants (Basel). 2022 Nov 10;11(11):2218. doi: 10.3390/antiox11112218 (PMC9686947; doi:10.3390/antiox11112218)
Supplement: Supplementary file 1 [file antioxidants-11-02218-s001.zip]

Archive with 1 entries (1 files):
- antioxidants-2007672-supplementary.pdf
